# Supplementary material for: Transcriptome analysis reveals the role of the root hairs as environmental sensors to maintain plant functions under water-deficiency conditions
Source: J Exp Bot. 2015 Nov 19;67(4):1079–94. doi: 10.1093/jxb/erv498 (PMC4753848; doi:10.1093/jxb/erv498)
Supplement: Supplementary Data [file supp_erv498_Supplementary_table_S1.xlsx]

## Sheet: Supplementary File
	Supplementary Table 1
	A list of 66 down-regulated and 20 up-regulated genes in the roots of the rhl1.a in comparison to the WT parent cultivar 'Karat' (FC ≥ 3; P ≤ 0.05; FalseDiscoveryRate)
	Normalized expression values for 4 biological replicates of both genotypes

## Sheet: Genes
Gene name	FC ([rhl] vs [Karat])	Karat 1	Karat 2	Karat 3	Karat 4	rhl 1	rhl 2	rhl 3	rhl 4	Root hair genes	Arabidopsis putative orthologue (AGI)	Arabidopsis orthologue function
MLOC_65277	72.2504	-2.42845	-2.42027	-2.30611	-2.5438	2.29342	2.52163	2.39727	2.77719		-	-
MLOC_51468	59.9156	-2.88913	-2.98652	-2.78699	-3.0321	3.0782	3.27212	2.78699	2.78738		AT5G13470	No description available.
MLOC_65537	35.6551	-2.5388	-2.64879	-2.43687	-2.6887	2.84878	2.53346	2.43687	2.49186		-	-
MLOC_37146	32.3275	-3.14904	-3.24823	-3.05659	-1.74178	1.74178	2.70379	1.75446	2.66309		-	-
MLOC_1673	15.8469	-1.04605	-2.63124	-1.88517	-2.13878	2.87458	2.23159	2.09105	1.04605		AT1G08090	nitrate transporter 2:1, High-affinity nitrate transporter. Up-regulated by nitrate. Functions as a repressor of lateral root initiation independently of nitrate uptake.
MLOC_33664	9.83252	-1.5818	-2.13755	-2.41799	-1.20092	1.46302	1.20092	1.66759	1.52047		-	-
MLOC_69323	7.47909	-0.984714	-2.04063	-1.94135	-1.38437	1.50431	1.19792	1.57344	0.984714		-	-
MLOC_38538	6.53635	-1.44283	-1.24929	-1.70875	-1.27291	1.25104	1.40543	1.25441	1.24929		-	-
MLOC_11224	6.13705	-0.897452	-1.1966	-1.0836	-1.0665	1.64742	1.84885	1.83231	0.897452		-	-
MLOC_18559	5.81186	-0.946461	-1.63179	-1.13668	-1.37528	1.2988	1.16855	1.65198	0.946461		AT1G64570	Homeodomain-like superfamily protein
MLOC_25398	5.61581	-0.815607	-1.56959	-1.25767	-1.67979	1.07569	1.53737	1.20665	0.815607		-	-
MLOC_37807	4.75652	-0.656266	-1.23694	-0.773315	-0.95571	1.53811	1.46093	1.72209	0.656266		-	-
MLOC_13906	4.52859	-1.78033	-0.951198	-0.874576	-1.11209	0.874576	1.2364	0.902485	0.98459		AT3G15900	No description available.
MLOC_78630	4.51548	-1.2149	-0.869168	-0.683506	-1.21119	0.671662	1.43842	1.1169	1.45018		AT3G50820	photosystem II subunit O-2, Encodes a protein which is an extrinsic subunit of photosystem II and which has been proposed to play a central role in stabilization of the catalytic manganese cluster. In <i>Arabidopsis thaliana</i> the PsbO proteins are encoded by two genes: <i>psbO1</i> and <i>psbO2</i>. PsbO2 is the minor isoform in the wild-type. Mutants defective in this gene have been shown to …
MLOC_57004	4.44209	-0.866009	-1.09281	-0.841244	-1.03368	1.16887	1.41897	1.34213	0.841244		AT4G27250	NAD(P)-binding Rossmann-fold superfamily protein
MLOC_74904	3.98622	-1.2009	-0.83481	-1.00757	-1.23733	0.989529	0.851522	1.01733	0.83481		AT4G00370	Major facilitator superfamily protein, Encodes an inorganic phosphate transporter (PHT4;4).
MLOC_54768	3.72531	-0.897062	-1.04102	-0.761413	-1.14986	0.977717	1.10956	0.761413	0.891391		-	-
MLOC_75087	3.6455	-0.490194	-0.894994	-0.932111	-0.917803	1.28321	1.29599	1.15998	0.490194		AT1G12940	member of High affinity nitrate transporter family, nitrate transporter2.5
MLOC_66575	3.19216	-0.611253	-0.711392	-0.522954	-0.783474	0.522954	1.37956	1.05193	1.11462		AT3G08560	vacuolar H+-ATPase subunit E isoform 2
MLOC_4098	3.19023	-1.03791	-0.917768	-0.556848	-1.21178	0.556848	0.8839	0.646553	0.883036		AT4G36530	alpha/beta-Hydrolases superfamily protein
MLOC_53849	-3.00884	0.589048	0.663666	1.01582	0.479037	-0.479037	-0.84834	-0.983536	-1.29835		AT5G62880	RAC-like 10 (RAC10); ROP11; a member of ROP GTPase gene family
MLOC_34029	-3.13215	0.652486	1.057	1.25894	0.704354	-0.744673	-0.652486	-0.681836	-0.836829		-	-
MLOC_11730	-3.21294	0.980038	0.557104	0.995205	0.927714	-0.583078	-0.557104	-0.78781	-1.34753		AT1G31830	POLYAMINE UPTAKE TRANSPORTER 2, an amino acid permease family.
MLOC_53163	-3.21905	1.15618	0.470183	0.789559	0.599689	-1.11762	-1.30101	-0.470182	-0.842115		AT5G56600	Encodes profilin3, a low-molecular weight, actin monomer-binding protein that regulates the organization of actin cytoskeleton. Originally known as profilin5, and later named profilin3. Expressed in vegetative organs., profilin 3
MLOC_49116	-3.44612	1.44553	1.04368	1.21857	0.633727	-0.665118	-0.633727	-0.754408	-0.745135		AT4G01935	unknown protein
MLOC_32870	-3.5432	1.45034	0.810238	0.558924	1.41244	-0.659432	-1.01698	-0.558924	-0.83029		AT1G52300	Zinc-binding ribosomal protein family protein
MLOC_72634	-3.66961	0.881722	0.753881	1.00188	0.887387	-0.820795	-0.753881	-0.995069	-1.4079		AT1G67210	Proline-rich spliceosome-associated (PSP) family protein / zinc knuckle (CCHC-type) family protein
MLOC_15632	-3.67526	1.0925	0.714142	0.958004	0.807971	-0.728082	-0.893382	-0.714142	-1.60316		AT5G14130	Peroxidase superfamily
MLOC_49954	-3.68728	0.666839	1.34571	0.978271	0.746345	-0.997189	-0.737528	-0.666839	-1.39152		AT5G05340	Peroxidase superfamily
MLOC_59071	-3.70066	0.593599	0.85617	1.08286	1.28317	-0.80081	-1.0436	-1.297	-0.593599		AT5G20400	2-oxoglutarate (2OG) and Fe(II)-dependent oxygenase superfamily
MLOC_51885	-3.70589	0.621715	1.45467	0.994719	0.878277	-0.75289	-1.0541	-1.1812	-0.621715		AT4G22130	STRUBBELIG-receptor family 8 (SRF8); protein serine/threonine kinase activity
MLOC_81167	-3.75764	1.08773	1.24614	1.01246	0.780405	-1.01919	-0.879276	-0.780405	-0.833714		-
MLOC_51651	-3.76543	1.00731	0.682207	1.11028	1.1062	-1.04819	-0.943716	-0.682207	-1.07114		AT3G12040	DNA-3-methyladenine glycosylase (MAG); base-excision repair
MLOC_67619	-3.80889	1.12332	0.722356	1.092	0.798344	-0.722356	-0.820962	-0.799703	-1.63845		AT2G35270	Direct target of AGAMOUS. Regulates patterning and differentiation of reproductive organs.
MLOC_53370	-3.97886	1.60089	1.26899	1.15591	0.624685	-0.624685	-0.884995	-0.907195	-0.902074		AT3G63140	Chloroplast stem-loop binding; ribonuclease activity involved in plastid rRNA maturation
MLOC_58690	-4.12621	1.04823	0.834434	1.03436	0.678853	-1.64538	-1.46741	-0.678853	-0.791741		AT5G37770	EF hand calcium-binding protein family; Binds Ca(2+) and, as a consequence, undergoes conformational changes. CML24 expression occurs in all major organs, and transcript levels are increased from 2- to 15-fold in plants subjected to touch, darkness, heat, cold, hydrogen peroxide, abscisic acid (ABA), and indole-3-acetic acid. However, CML24 protein accumulation changes were not detectable. The pu…
MLOC_66090	-4.19772	1.26425	0.96778	1.03054	0.730647	-1.36856	-1.02235	-0.730647	-1.16365		AT4G35160	O-methyltransferase family protein
MLOC_23755	-4.20804	1.24951	0.868044	0.978364	0.955397	-0.868044	-1.06461	-1.06311	-1.24551		AT2G27080	Late embryogenesis abundant (LEA) hydroxyproline-rich glycoprotein family
MLOC_34653	-4.29687	0.964503	1.22554	1.41096	0.678845	-0.678846	-1.16998	-1.02825	-1.25623		-	-
MLOC_81756	-4.32637	1.17699	1.01605	1.15869	0.862183	-1.04669	-0.862183	-1.05329	-1.27655		AT1G32500	non-intrinsic ABC protein 6, Encodes a member of a heterogenous group of non-intrinsic ATP-binding cassette (ABC) proteins. Members of this group bear no close resemblance to each other nor to representatives of specific ABC protein subfamilies from other organisms. This grouping is arbitrary and will likely change upon acquisition of further data.
MLOC_1799	-4.41465	1.37312	0.751395	0.932492	1.29486	-0.751395	-0.951894	-0.910817	-1.60324		AT5G15890	TRICHOME BIREFRINGENCE-LIKE 21, Encodes a member of the TBL (TRICHOME BIREFRINGENCE-LIKE) gene family containing a plant-specific DUF231 (domain of unknown function) domain. TBL gene family has 46 members, two of which (TBR/AT5G06700 and TBL3/AT5G01360) have been shown to be involved in the synthesis and deposition of secondary wall cellulose, presumably by influencing the esterification state of…
MLOC_52579	-4.48168	1.40153	1.04223	0.868076	0.877585	-1.0137	-0.868076	-1.25514	-1.32982		AT4G37640	Encodes a calmodulin-regulated Ca(2+)-pump located in the endoplasmic reticulum. Belongs to plant 2B ATPase's with an N-terminal autoinhibitor.
MLOC_65147	-4.80844	0.969081	0.722359	1.25688	1.09649	-1.56206	-1.06406	-1.66898	-0.722359		AT2G38240	2-oxoglutarate (2OG) and Fe(II)-dependent oxygenase superfamily; involved in response to salt stress
MLOC_61916	-4.84055	1.3736	0.912272	1.48351	1.46682	-1.04219	-0.929481	-0.912272	-0.980527		AT5G67090	Subtilisin-like serine endopeptidase family
MLOC_64142	-5.04625	1.28788	0.985483	1.02834	1.21979	-1.52991	-1.20566	-0.985483	-1.09831		AT5G12430	Encodes one of the 36 carboxylate clamp (CC)-tetratricopeptide repeat (TPR) proteins (Prasad 2010, Pubmed ID: 20856808) with potential to interact with Hsp90/Hsp70 as co-chaperones., Heat shock protein DnaJ with tetratricopeptide repeat
MLOC_78101	-5.22116	0.908326	2.06979	1.06939	1.40871	-1.15755	-1.0438	-0.908326	-0.971586		AT1G09240	Encodes a nicotianamine synthase., nicotianamine synthase 3
MLOC_53172	-5.31853	1.50956	1.10511	1.19269	1.01661	-1.10949	-1.18027	-1.01661	-1.51376		AT1G01700	Encodes a member of KPP-like gene family, homolog of KPP (kinase partner protein) gene in tomato. Also a member of the RopGEF (guanine nucleotide exchange factor) family, containing the novel PRONE domain (plant-specific Rop nucleotide exchanger), which is exclusively active towards members of the Rop subfamily., RHO guanyl-nucleotide exchange factor 2
MLOC_72039	-5.35526	1.32864	1.47594	1.53011	0.742725	-0.748291	-0.94491	-1.01704	-1.8884		AT2G21530	SMAD/FHA domain-containing protein
MLOC_37088	-5.48548	1.5552	1.2602	1.15736	1.00861	-1.2883	-1.23788	-1.17635	-1.13745		AT3G13000	Protein of unknown function, DUF547
MLOC_71233	-5.56895	1.32636	1.13278	1.10585	1.36805	-1.12842	-1.10585	-1.17651	-1.56581		AT5G52450	MATE efflux family protein
MLOC_4597	-5.60594	1.40735	0.906462	1.12193	0.971701	-1.1999	-1.18236	-0.906462	-2.25167	SHV3	AT4G26690	SHAVEN 3 (SHV3); Glycerophosphoryl diester phosphodiesterase-like protein involved in cell wall cellulose accumulation and pectin linking. Impacts root hair, trichome and epidermal cell development.
MLOC_63340	-5.78142	1.47137	1.2356	1.39135	1.14904	-1.3308	-1.19346	-1.20505	-1.14904		-	-
MLOC_81990	-5.79148	1.14862	1.28017	1.5014	1.15026	-1.22873	-1.14862	-1.32742	-1.35051		AT4G02715	unknown
MLOC_58449	-6.29242	1.43063	1.33546	1.14542	1.32039	-1.14542	-1.19568	-1.63519	-1.40627		AT1G16905	Curculin-like (mannose-binding) lectin family protein
MLOC_57214	-6.37519	1.03009	2.39002	1.34643	1.56495	-1.10693	-1.03009	-1.09785	-1.12352		AT4G02600	Seven transmembrane MLO family protein, A member of a large family of seven-transmembrane domain proteins specific to plants, homologs of the barley mildew resistance locus o (MLO) protein. The Arabidopsis genome contains 15 genes encoding MLO proteins, with localization in plasma membrane. Phylogenetic analysis revealed four clades of closely-related AtMLO genes. ATMLO1 belongs to the clade II, …
MLOC_36995	-6.63143	2.63912	1.04496	1.46339	1.12514	-1.29643	-1.1805	-1.04496	-1.12277		AT5G20400	2-oxoglutarate (2OG) and Fe(II)-dependent oxygenase
MLOC_79086	-6.69273	1.36906	1.121	1.27297	1.30675	-1.121	-1.92463	-1.23064	-1.62433		AT1G14870	PLANT CADMIUM RESISTANCE 2, PCR2 encodes a membrane protein involved in zinc transport and detoxification.
MLOC_12720	-6.71715	1.0859	1.30419	1.24475	0.948291	-1.45367	-0.948291	-2.00337	-2.00294		AT3G14470	NB-ARC domain-containing disease resistance protein
MLOC_61043	-7.1987	1.43055	1.12202	1.40878	1.29246	-1.67749	-1.50681	-1.83082	-1.12202		AT1G45688	unknown
MLOC_75055	-7.44905	1.72723	1.17291	1.4332	1.05437	-1.05437	-1.35498	-1.4414	-2.34976		AT4G38400	member of EXPANSIN-LIKE. Naming convention from the Expansin Working Group (Kende et al, 2004. Plant Mol Bio), expansin-like A2
MLOC_16980	-7.59169	1.5716	1.0933	1.47594	1.43894	-1.48064	-1.70673	-1.25657	-1.66426		AT5G42070	No description available.
MLOC_59863	-9.3541	1.38509	1.61965	1.6969	1.65238	-1.38509	-1.40242	-1.98553	-1.77534		AT4G02610	Aldolase-type TIM barrel family; tryptophan synthase
MLOC_71416	-10.032	1.04703	2.39285	2.36259	2.07937	-1.04703	-1.33942	-1.62037	-1.41748		-	-
MLOC_71133	-10.704	2.11407	1.50273	1.68461	2.14405	-1.59092	-1.61691	-1.50273	-1.52431		AT5G23210	serine carboxypeptidase-like 34
MLOC_61927	-12.7174	2.02669	1.5412	1.92803	1.56787	-2.21188	-1.719	-2.13905	-1.5412		AT3G22910	ATPase E1-E2 type family protein / haloacid dehalogenase-like hydrolase family protein
MLOC_53649	-13.7463	2.22607	1.74536	1.95943	1.53885	-1.53885	-1.76811	-2.10909	-2.23815		AT5G01920	Protein kinase superfamily protein, Chloroplast thylakoid protein kinase STN8 is specific in phosphorylation of N-terminal threonine residues in D1, D2 and CP43 proteins, and Thr-4 in PsbH protein of photosystem II. Phosphorylation of Thr-4 in the wild type required both light and prior phosphorylation at Thr-2.
MLOC_18160	-14.3208	1.79639	1.59784	1.65081	1.50311	-2.46495	-1.50311	-2.2362	-2.60774		AT1G04920	Encodes a protein with putative sucrose-phosphate synthase activity., sucrose phosphate synthase 3F
MLOC_69835	-14.4341	2.57745	2.09584	2.29235	1.54139	-1.54139	-1.56433	-1.63705	-2.15584		AT3G09040	Pentatricopeptide repeat (PPR) superfamily protein
MLOC_54650	-15.361	2.25929	1.59584	2.21071	1.67121	-1.71287	-2.02832	-1.59584	-2.69071		AT5G12380	Annexin 8 (ANNAT8); functions in calcium ion binding and calcium-dependent phospholipid binding; invovled in response to water deprivation, response to salt stress, response to cold, response to heat.
MLOC_75124	-16.1019	1.94872	1.56996	2.33173	3.46049	-1.83114	-1.68706	-1.56996	-1.63757		AT2G32300	Uclacyanin 1 (UCC1); functions in electron carrier activity, copper ion binding
MLOC_38162	-16.2097	2.09864	1.89151	1.7752	1.85342	-2.30661	-1.90438	-2.47021	-1.7752		AT5G13990	A member of EXO70 gene family, putative exocyst subunits, conserved in land plants. Arabidopsis thaliana contains 23 putative EXO70 genes, which can be classified into eight clusters on the phylogenetic tree., exocyst subunit exo70 family protein C2
MLOC_17605	-16.3283	2.10717	1.67349	2.22593	1.30538	-1.93223	-1.83827	-1.30538	-2.20297		AT5G28290	Encodes AtNek3, a member of the NIMA-related serine/threonine kinases (Neks) that have been linked to cell-cycle regulation in fungi and mammals. Plant Neks might be involved in plant development processes., NIMA-related kinase 3
MLOC_53079	-17.1359	1.87466	2.99719	2.41074	1.75552	-1.96786	-1.81493	-1.75552	-1.81939		AT3G55330	PsbP-like protein 1 (PPL1); functions in calcium ion binding; Iinvovled in photosynthesis
MLOC_27279	-21.2969	2.41778	1.66779	2.25164	1.79741	-1.73629	-2.09951	-2.67506	-2.89029		AT1G15980	NDH-dependent cyclic electron flow 1; encodes a novel subunit of the chloroplast NAD(P)H dehydrogenase complex, involved in cyclic electron flow around photosystem I to produce ATP
MLOC_34706	-21.7659	2.66535	2.28612	2.33955	1.87838	-1.87838	-2.01183	-2.04246	-2.67391	COW1	AT2G21540	SEC14-like 3
MLOC_74876	-21.8134	2.3738	1.97381	2.08583	1.85975	-2.72219	-2.46828	-1.85975	-2.44515		AT4G24580	Rho GTPase activation protein (RhoGAP) with PH domain, Encodes a Rho GTPase-activating protein that interacts with ROP1 (a Rho GTPase) and regulates pollen tube development. This protein can be observed at the apical tip of growing pollen tubes and on endocytic vesicles traveling to this region of the pollen tube.
MLOC_54383	-24.9661	2.54644	2.06577	2.27384	2.01566	-2.01566	-2.9095	-2.49161	-2.24912	RHD4	AT3G51460	RHD4 (ROOT HAIR DEFECTIVE4), a phosphatidylinositol-4-phosphate phosphatase required for root hair development
MLOC_44247	-37.4315	2.6498	2.25192	2.49761	2.21126	-3.06326	-2.75166	-3.26795	-2.21126		AT2G39420	alpha/beta-Hydrolases superfamily protein
MLOC_64948	-38.8991	2.58019	2.48634	2.3855	2.80445	-2.84741	-3.14227	-2.33666	-2.40075		AT5G43760	Encodes KCS20, a member of the 3-ketoacyl-CoA synthase family involved in the biosynthesis of VLCFA (very long chain fatty acids)., 3-ketoacyl-CoA synthase 20
MLOC_71209	-47.2307	2.78427	1.89786	2.33541	2.76486	-1.89786	-3.27872	-3.498	-3.78962		AT2G26640	Encodes KCS11, a member of the 3-ketoacyl-CoA synthase family involved in the biosynthesis of VLCFA (very long chain fatty acids)., 3-ketoacyl-CoA synthase 11
MLOC_65639	-52.6821	2.96178	2.49483	2.87587	2.77559	-2.49483	-3.05859	-2.79267	-3.42281		AT2G22560	Kinase interacting (KIP1-like) family protein
MLOC_60217	-223.868	4.23155	3.6856	4.17622	3.86675	-3.72653	-3.6856	-4.11801	-3.73577	HvEXPB1	AT1G65680	member of BETA-EXPANSINS. Naming convention from the Expansin Working Group (Kende et al, 2004. Plant Mol Bio), expansin B2
MLOC_20759	-330.2	4.07243	3.71833	3.93291	3.72173	-3.71833	-4.20447	-5.01624	-5.08436		AT5G03290	Encodes a catalytic subunit of the mitochondrially-localized NAD+- dependent isocitrate dehydrogenase., isocitrate dehydrogenase V
MLOC_34965	-399.725	4.2463	3.80279	4.06907	3.72438	-5.32673	-4.82361	-4.8542	-3.72438		AT3G07070	Protein kinase superfamily protein
MLOC_57351	-514.711	4.79458	4.35527	4.59092	4.19456	-4.19456	-5.07471	-4.48675	-4.33912		AT4G00460	Encodes a member of KPP-like gene family, homolog of KPP (kinase partner protein) gene in tomato. Also a member of the RopGEF (guanine nucleotide exchange factor) family, containing the novel PRONE domain (plant-specific Rop nucleotide exchanger), which is exclusively active towards members of the Rop subfamily., RHO guanyl-nucleotide exchange factor 2
MLOC_21703	-13679.7	7.26323	6.8591	6.9976	6.7219	-6.90763	-6.73469	-6.75296	-6.7219	XET	AT4G28850	xyloglucan endotransglucosylase/hydrolase 26
