# Supplementary material for: Transcriptome analysis reveals the role of the root hairs as environmental sensors to maintain plant functions under water-deficiency conditions
Source: J Exp Bot. 2015 Nov 19;67(4):1079–94. doi: 10.1093/jxb/erv498 (PMC4753848; doi:10.1093/jxb/erv498)
Supplement: Supplementary Data [file supp_erv498_Supplementary_Table_S2.xlsx]

## Sheet: Supplementary File
	Supplementary Table 2
	Gene Ontology categories (Biological processes) overrepresented in Karat- or rhl1.a-specific subsets of genes, UP (A) or DOWN (B)-regulated during subsequent stages of the experiment in comparison to control conditions in roots (R) or leaves (L) of both genotypes (corrected P < 0.01).
	Lists of Karat (K) or rhl1.a (rhl)-specific genes represented by analysed Gene Ontologies

## Sheet: K_R_2_1_U
The results of GO enrichment analysis of genes specifically UP regulated in roots of Karat cultivar in the onset of water stress (K_R_2_1_U)
GO-term	Log2-Enrichment	p-value	Subset ratio	Description (biological process)
GO:0030244	4.91	1.91e-06	5.81395	cellulose biosynthetic process
GO:0052386	6.28	1.85e-05	3.48837	cell wall thickening
GO:0009688	6.28	1.85e-05	3.48837	abscisic acid biosynthetic process
GO:0009832	4.2	0.000193	4.65116	plant-type cell wall biogenesis
GO:0009834	5	0.000322	3.48837	secondary cell wall biogenesis
GO:0009416	2.41	0.0009	8.13953	response to light stimulus

## Sheet: K_R_2_1_U_genes
The results of GO enrichment analysis of genes specifically UP regulated in roots of Karat cultivar in the onset of water stress (K_R_2_1_U)
GO-term	Description	Plaza ID	Gene name	FC ([Karat-2] vs [Karat-1]) ( UP - FC ([Karat-2] vs [Karat-1]) )	[Karat, 1](normalized)	[Karat, 2](normalized)	[Karat, 3](normalized)	[rhl, 1](normalized)	[rhl, 2](normalized)	[rhl, 3](normalized)	Description Plaza	Orthologous gene in A. thaliana	Orthologous gene function
GO:0009416	response to light stimulus	HV1572628G00010	MLOC_16176	5.27934	-1.19281	1.20755	3.66121	-2.01757	-0.95568	3.83747	Galactinol synthase 2	AT2G47180	GolS1 is a galactinol synthase that catalyzes the formation of galactinol from UDP-galactose and myo-inositol. GolS1 transcript levels rise in response to methyl viologen, an oxidative damage-inducing agent. Plants over-expressing GolS1 have increased tolerance to salt, chilling, and high-light stress., galactinol synthase 1
GO:0009688	abscisic acid biosynthetic process	HV1580042G00010	MLOC_18300	3.08635	-1.03686	0.589039	1.98735	-1.29158	-0.283834	3.08114	Probable 9-cis-epoxycarotenoid dioxygenase NCED5, chloroplastic, 9-cis-epoxycarotenoid dioxygenase 2	AT1G78390	nine-cis-epoxycarotenoid dioxygenase 9, Encodes 9-cis-epoxycarotenoid dioxygenase, a key enzyme in the biosynthesis of abscisic acid. The expression of this gene increases during the first 6h of imbibition.
GO:0009688	abscisic acid biosynthetic process	HV272477G00010	MLOC_43749	3.60667	0.494845	2.33778	-3.83569	-0.288812	0.698736	-3.95956	Cellulose synthase A catalytic subunit	AT4G18780	Encodes a member of the cellulose synthase family involved in secondary cell wall biosynthesis. Mutants have abnormal xylem formation, reduced cellulose content, and enhanced drought and osmotic stress tolerance. Mediates resistance towards bacterial pathogens via ABA. Confers resistance towards bacterial and fungal pathogens, independent of salicylic acid, ethylene and jasmonate signaling., cell…
GO:0009832	plant-type cell wall biogenesis	HV272477G00010	MLOC_43749	3.60667	0.494845	2.33778	-3.83569	-0.288812	0.698736	-3.95956	Cellulose synthase A catalytic subunit	AT4G18780	Encodes a member of the cellulose synthase family involved in secondary cell wall biosynthesis. Mutants have abnormal xylem formation, reduced cellulose content, and enhanced drought and osmotic stress tolerance. Mediates resistance towards bacterial pathogens via ABA. Confers resistance towards bacterial and fungal pathogens, independent of salicylic acid, ethylene and jasmonate signaling., cell…
GO:0009834	secondary cell wall biogenesis	HV272477G00010	MLOC_43749	3.60667	0.494845	2.33778	-3.83569	-0.288812	0.698736	-3.95956	Cellulose synthase A catalytic subunit	AT4G18780	Encodes a member of the cellulose synthase family involved in secondary cell wall biosynthesis. Mutants have abnormal xylem formation, reduced cellulose content, and enhanced drought and osmotic stress tolerance. Mediates resistance towards bacterial pathogens via ABA. Confers resistance towards bacterial and fungal pathogens, independent of salicylic acid, ethylene and jasmonate signaling., cell…
GO:0030244	cellulose biosynthetic process	HV272477G00010	MLOC_43749	3.60667	0.494845	2.33778	-3.83569	-0.288812	0.698736	-3.95956	Cellulose synthase A catalytic subunit	AT4G18780	Encodes a member of the cellulose synthase family involved in secondary cell wall biosynthesis. Mutants have abnormal xylem formation, reduced cellulose content, and enhanced drought and osmotic stress tolerance. Mediates resistance towards bacterial pathogens via ABA. Confers resistance towards bacterial and fungal pathogens, independent of salicylic acid, ethylene and jasmonate signaling., cell…
GO:0052386	cell wall thickening	HV272477G00010	MLOC_43749	3.60667	0.494845	2.33778	-3.83569	-0.288812	0.698736	-3.95956	Cellulose synthase A catalytic subunit	AT4G18780	Encodes a member of the cellulose synthase family involved in secondary cell wall biosynthesis. Mutants have abnormal xylem formation, reduced cellulose content, and enhanced drought and osmotic stress tolerance. Mediates resistance towards bacterial pathogens via ABA. Confers resistance towards bacterial and fungal pathogens, independent of salicylic acid, ethylene and jasmonate signaling., cell…
GO:0009416	response to light stimulus	HV273294G00010	MLOC_43893	5.25629	-2.09842	0.295626	3.49403	-2.42133	-0.936795	3.66499	Probable 9-cis-epoxycarotenoid dioxygenase NCED5, chloroplastic	AT1G78390	nine-cis-epoxycarotenoid dioxygenase 9, Encodes 9-cis-epoxycarotenoid dioxygenase, a key enzyme in the biosynthesis of abscisic acid. The expression of this gene increases during the first 6h of imbibition.
GO:0009688	abscisic acid biosynthetic process	HV273294G00010	MLOC_43893	5.25629	-2.09842	0.295626	3.49403	-2.42133	-0.936795	3.66499	Probable 9-cis-epoxycarotenoid dioxygenase NCED5, chloroplastic	AT1G78390	nine-cis-epoxycarotenoid dioxygenase 9, Encodes 9-cis-epoxycarotenoid dioxygenase, a key enzyme in the biosynthesis of abscisic acid. The expression of this gene increases during the first 6h of imbibition.
GO:0009416	response to light stimulus	HV135896G00010	MLOC_5111	3.35314	-1.5587	0.186817	0.434447	-0.475261	0.237926	0.00287453	Phytochrome A-associated F-box protein, Phytochrome A-associated F-box protein, putative	AT4G02440	F-box family protein, EID1 is an F-box protein that functions as a negative regulator in phytochrome A (phyA)-specific light signalling. Expressed at all stages of plant development independently of light conditions, localizes to the nucleus, and forms nuclear speckles under continuous far-red light. Forms stable dimeric and trimeric complexes with several ASK proteins and Cullin1 in yeast and in…
GO:0009416	response to light stimulus	HV136243G00020	MLOC_5406	6.10701	-1.88911	0.721354	2.0523	-1.89816	-1.43106	1.22336	FLOWERING LOCUS T (FT)	AT1G65480	PEBP (phosphatidylethanolamine-binding protein) family protein, FT, together with LFY, promotes flowering and is antagonistic with its homologous gene, TERMINAL FLOWER1 (TFL1). FT is expressed in leaves and is induced by long day treatment. Either the FT mRNA or protein is translocated to the shoot apex where it induces its own expression. Recent data suggests that FT protein acts as a long-range…
GO:0030244	cellulose biosynthetic process	HV47914G00010	MLOC_63741	3.88524	0.149295	2.1073	-0.669898	-0.0506833	1.10186	-1.01241	Endoglucanase 10	AT5G49720	Encodes a membrane-bound endo-1,4-beta-D-glucanase, involved in cellulose biosynthesis. Loss-of-function mutants have severe cellulose-deficient phenotypes. During cell elongation, KOR1 is associated with Golgi apparatus and early endosome. Inhibition of cellulose biosynthesis promoted a redistribution of KOR1 in subcellular locations. These observations suggest that deposition of cellulose invol…
GO:0009416	response to light stimulus	HV50542G00010	MLOC_65700	3.79456	-0.221477	1.70246	0.00183153	-0.565337	0.382915	0.941527	3-ketoacyl-CoA synthase, 3-ketoacyl-CoA synthase	AT2G26250	3-ketoacyl-CoA synthase 10, epidermis-specific, encodes KCS10, a putative 3-ketoacyl-CoA synthase. probably involved in the synthesis of long-chain lipids found in the cuticle.
GO:0009832	plant-type cell wall biogenesis	HV51765G00010	MLOC_66568	3.23574	0.345567	2.0394	-1.50669	-0.191512	0.747849	-1.31019	Cellulose synthase A catalytic subunit, Cellulose synthase	AT5G44030	cellulose synthase A4, Encodes a cellulose synthase involved in secondary cell wall biosynthesis. Confers resistance towards bacterial and fungal pathogens, independent of salicylic acid, ethylene and jasmonate signaling.
GO:0009834	secondary cell wall biogenesis	HV51765G00010	MLOC_66568	3.23574	0.345567	2.0394	-1.50669	-0.191512	0.747849	-1.31019	Cellulose synthase A catalytic subunit, Cellulose synthase	AT5G44030	cellulose synthase A4, Encodes a cellulose synthase involved in secondary cell wall biosynthesis. Confers resistance towards bacterial and fungal pathogens, independent of salicylic acid, ethylene and jasmonate signaling.
GO:0030244	cellulose biosynthetic process	HV51765G00010	MLOC_66568	3.23574	0.345567	2.0394	-1.50669	-0.191512	0.747849	-1.31019	Cellulose synthase A catalytic subunit, Cellulose synthase	AT5G44030	cellulose synthase A4, Encodes a cellulose synthase involved in secondary cell wall biosynthesis. Confers resistance towards bacterial and fungal pathogens, independent of salicylic acid, ethylene and jasmonate signaling.
GO:0052386	cell wall thickening	HV51765G00010	MLOC_66568	3.23574	0.345567	2.0394	-1.50669	-0.191512	0.747849	-1.31019	Cellulose synthase A catalytic subunit, Cellulose synthase	AT5G44030	cellulose synthase A4, Encodes a cellulose synthase involved in secondary cell wall biosynthesis. Confers resistance towards bacterial and fungal pathogens, independent of salicylic acid, ethylene and jasmonate signaling.
GO:0009832	plant-type cell wall biogenesis	HV54778G00010	MLOC_68431	3.21087	0.367506	2.05047	-3.22951	-0.394049	0.928581	-4.0226	Cellulose synthase A catalytic subunit, Cellulose synthase A	AT5G17420	Encodes a xylem-specific cellulose synthase that is phosphorylated on one or more serine residues (on either S185 or one of S180 or S181)., Cellulose synthase family protein
GO:0009834	secondary cell wall biogenesis	HV54778G00010	MLOC_68431	3.21087	0.367506	2.05047	-3.22951	-0.394049	0.928581	-4.0226	Cellulose synthase A catalytic subunit, Cellulose synthase A	AT5G17420	Encodes a xylem-specific cellulose synthase that is phosphorylated on one or more serine residues (on either S185 or one of S180 or S181)., Cellulose synthase family protein
GO:0030244	cellulose biosynthetic process	HV54778G00010	MLOC_68431	3.21087	0.367506	2.05047	-3.22951	-0.394049	0.928581	-4.0226	Cellulose synthase A catalytic subunit, Cellulose synthase A	AT5G17420	Encodes a xylem-specific cellulose synthase that is phosphorylated on one or more serine residues (on either S185 or one of S180 or S181)., Cellulose synthase family protein
GO:0052386	cell wall thickening	HV54778G00010	MLOC_68431	3.21087	0.367506	2.05047	-3.22951	-0.394049	0.928581	-4.0226	Cellulose synthase A catalytic subunit, Cellulose synthase A	AT5G17420	Encodes a xylem-specific cellulose synthase that is phosphorylated on one or more serine residues (on either S185 or one of S180 or S181)., Cellulose synthase family protein
GO:0030244	cellulose biosynthetic process	HV6524G00010	MLOC_74149	8.31952	-0.822037	2.16688	-1.07333	0.443926	1.08708	-1.85906	Mixed-linked glucan synthase	AT3G03050	cellulose synthase-like D3, encodes a cellulose synthase like protein. mutations initiate root hairs that rupture at their tip soon after initiation. is required for the synthesis of a noncellulosic wall polysaccharide.
GO:0009832	plant-type cell wall biogenesis	HV67007G00010	MLOC_75040	3.71026	-0.25786	1.63175	-2.41368	0.127844	0.493814	-2.70106	COBRA-like protein 5	AT5G15630	COBRA-like extracellular glycosyl-phosphatidyl inositol-anchored protein family, Encodes a member of the COBRA family, similar to phytochelatin synthetase. Involved in secondary cell wall biosynthesis. Mutants make smaller plants with reduced levels of cellulose and cell wall sugars.
GO:0009416	response to light stimulus	HV78169G00010	MLOC_77985	3.20197	-1.79474	-0.115774	5.14916	-1.45076	-0.0426993	5.41409	26.7 kDa heat shock protein, chloroplastic, Heat shock protein 26.6B	AT4G27670	Encodes Hsp21, a chloroplast located small heat shock protein. A structure model of Hsp21, obtained by homology modeling, single-particle electron microscopy, and lysine-specific chemical crosslinking, shows that the Hsp21 subunits are arranged in two hexameric discs, rotated by 25 degree in relation to each other., heat shock protein 21

## Sheet: K_R_2_1_D
The results of GO enrichment analysis of genes specifically DOWN regulated in roots of Karat cultivar in the onset of water stress (K_R_2_1_D)
GO-term	Log2-Enrichment	p-value	Subset ratio	Description (biological process)
GO:1901605	2.51	0.000223	5.88235	alpha-amino acid metabolic process
GO:0044282	3.23	0.000546	3.67647	small molecule catabolic process
GO:1901606	3.75	0.000625	2.94118	alpha-amino acid catabolic process

## Sheet: K_R_2_1_D_genes
The results of GO enrichment analysis of genes specifically DOWN regulated in roots of Karat cultivar in the onset of water stress (K_R_2_1_D)
GO-term	Description	Plaza ID	Gene name	FC ([Karat-2] vs [Karat-1]) ( DOWN - FC ([Karat-2] vs [Karat-1]) )	[Karat, 1](normalized)	[Karat, 2](normalized)	[Karat, 3](normalized)	[rhl, 1](normalized)	[rhl, 2](normalized)	[rhl, 3](normalized)	Description Plaza	Orthologous gene in A. thaliana	Orthologous gene function
GO:0044282	small molecule catabolic process	HV160974G00010	MLOC_22651	-4.72593	0.818085	-1.42248	1.39242	-0.769845	-0.651908	1.783	Probable inositol oxygenase, Inositol oxygenase 1	AT1G14520	Encodes MIOX1. Belongs to myo-inositol oxygenase gene family., myo-inositol oxygenase 1
GO:0044282	small molecule catabolic process	HV103333G00010	MLOC_477	-4.64645	1.68004	-0.529493	-1.27446	0.805024	0.159925	-1.40362	Phenylalanine ammonia-lyase, Phenylalanine ammonia-lyase	AT5G04230	Member of Phenylalanine ammonialyase (PAL) gene family. Differs significantly from PAL1 and PAL2 and other sequenced plant PAL genes. Arabidopsis has four PALs: AT2G37040 (PAL1), AT3G53260 (PAL2), AT5G04230 (PAL3) and AT3G10340 (PAL4)., phenyl alanine ammonia-lyase 3
GO:1901605	alpha-amino acid metabolic process	HV103333G00010	MLOC_477	-4.64645	1.68004	-0.529493	-1.27446	0.805024	0.159925	-1.40362	Phenylalanine ammonia-lyase, Phenylalanine ammonia-lyase	AT5G04230	Member of Phenylalanine ammonialyase (PAL) gene family. Differs significantly from PAL1 and PAL2 and other sequenced plant PAL genes. Arabidopsis has four PALs: AT2G37040 (PAL1), AT3G53260 (PAL2), AT5G04230 (PAL3) and AT3G10340 (PAL4)., phenyl alanine ammonia-lyase 3
GO:1901606	alpha-amino acid catabolic process	HV103333G00010	MLOC_477	-4.64645	1.68004	-0.529493	-1.27446	0.805024	0.159925	-1.40362	Phenylalanine ammonia-lyase, Phenylalanine ammonia-lyase	AT5G04230	Member of Phenylalanine ammonialyase (PAL) gene family. Differs significantly from PAL1 and PAL2 and other sequenced plant PAL genes. Arabidopsis has four PALs: AT2G37040 (PAL1), AT3G53260 (PAL2), AT5G04230 (PAL3) and AT3G10340 (PAL4)., phenyl alanine ammonia-lyase 3
GO:1901605	alpha-amino acid metabolic process	HV6705G00010	MLOC_75057	-3.68257	1.36539	-0.515327	-1.39586	0.362663	0.917097	-1.63882	Asparagine synthetase	-	-
GO:1901605	alpha-amino acid metabolic process	HV59186G00010	MLOC_71113	-3.46135	0.390012	-1.40132	4.42728	-0.19676	-0.509876	5.01727	Indole-3-glycerol phosphate synthase	AT5G48220	Aldolase-type TIM barrel family protein
GO:1901605	alpha-amino acid metabolic process	HV47260G00010	MLOC_63089	-3.29085	1.16225	-0.556208	-1.20696	0.29794	0.842804	-1.28983	Asparagine synthetase	-	-
GO:0044282	small molecule catabolic process	HV135397G00010	MLOC_4684	-3.23008	0.513425	-1.17814	-0.0773023	0.000608444	-0.696121	0.565368	Phenylalanine ammonia-lyase, Phenylalanine ammonia-lyase	-	-
GO:1901605	alpha-amino acid metabolic process	HV135397G00010	MLOC_4684	-3.23008	0.513425	-1.17814	-0.0773023	0.000608444	-0.696121	0.565368	Phenylalanine ammonia-lyase, Phenylalanine ammonia-lyase	-	-
GO:1901606	alpha-amino acid catabolic process	HV135397G00010	MLOC_4684	-3.23008	0.513425	-1.17814	-0.0773023	0.000608444	-0.696121	0.565368	Phenylalanine ammonia-lyase, Phenylalanine ammonia-lyase	-	-
GO:1901605	alpha-amino acid metabolic process	HV49790G00010	MLOC_65132	-3.20563	1.20606	-0.474545	-3.57747	0.899301	0.270538	-2.76566	Formyltetrahydrofolate deformylase 1, mitochondrial	AT4G17360	Formyl transferase, encodes one of the two putative formyltetrahydrofolate deformylase. Located in the mitochondrion. Involved in photorespiratory tetrahydrofolate cycle.
GO:0044282	small molecule catabolic process	HV57365G00020	MLOC_70055	-3.13171	0.451434	-1.19477	1.59744	-0.529873	-0.439604	1.64739	Isovaleryl-CoA dehydrogenase, mitochondrial	AT3G45300	isovaleryl-CoA-dehydrogenase, Encodes isovaleryl-coenzyme a dehydrogenase. Mutants have increases in 12 seed free amino acids, accumulation of seed homomethionine and 3-isovaleroyloxypropyl-glucosinolate, with a concomitant decrease in seed 3-benzoyloxypropyl-glucosinolate.
GO:1901605	alpha-amino acid metabolic process	HV57365G00020	MLOC_70055	-3.13171	0.451434	-1.19477	1.59744	-0.529873	-0.439604	1.64739	Isovaleryl-CoA dehydrogenase, mitochondrial	AT3G45300	isovaleryl-CoA-dehydrogenase, Encodes isovaleryl-coenzyme a dehydrogenase. Mutants have increases in 12 seed free amino acids, accumulation of seed homomethionine and 3-isovaleroyloxypropyl-glucosinolate, with a concomitant decrease in seed 3-benzoyloxypropyl-glucosinolate.
GO:1901606	alpha-amino acid catabolic process	HV57365G00020	MLOC_70055	-3.13171	0.451434	-1.19477	1.59744	-0.529873	-0.439604	1.64739	Isovaleryl-CoA dehydrogenase, mitochondrial	AT3G45300	isovaleryl-CoA-dehydrogenase, Encodes isovaleryl-coenzyme a dehydrogenase. Mutants have increases in 12 seed free amino acids, accumulation of seed homomethionine and 3-isovaleroyloxypropyl-glucosinolate, with a concomitant decrease in seed 3-benzoyloxypropyl-glucosinolate.
GO:0044282	small molecule catabolic process	HV6495G00010	MLOC_74018	-3.05049	0.987157	-0.621883	-0.127567	0.023217	-0.0325867	0.0239954	Methylcrotonoyl-CoA carboxylase beta chain, mitochondrial	AT4G34030	MCC-B is involved in leucine degradation in mitochondria. The active protein is a dimer of MCC-A and MCC-B. MCC-A is biotinylated whereas MCC-B is not., 3-methylcrotonyl-CoA carboxylase
GO:1901605	alpha-amino acid metabolic process	HV6495G00010	MLOC_74018	-3.05049	0.987157	-0.621883	-0.127567	0.023217	-0.0325867	0.0239954	Methylcrotonoyl-CoA carboxylase beta chain, mitochondrial	AT4G34030	MCC-B is involved in leucine degradation in mitochondria. The active protein is a dimer of MCC-A and MCC-B. MCC-A is biotinylated whereas MCC-B is not., 3-methylcrotonyl-CoA carboxylase
GO:1901606	alpha-amino acid catabolic process	HV6495G00010	MLOC_74018	-3.05049	0.987157	-0.621883	-0.127567	0.023217	-0.0325867	0.0239954	Methylcrotonoyl-CoA carboxylase beta chain, mitochondrial	AT4G34030	MCC-B is involved in leucine degradation in mitochondria. The active protein is a dimer of MCC-A and MCC-B. MCC-A is biotinylated whereas MCC-B is not., 3-methylcrotonyl-CoA carboxylase

## Sheet: rhl_R_2_1_U
The results of GO enrichment analysis of genes specifically UP regulated in roots of rhl mutant in the onset of water stress (rhl_R_2_1_U)
GO-term	Log2-Enrichment	p-value	Subset ratio	Description (biological process)
GO:0005975	2.18	0.000793	18.1818	carbohydrate metabolic process

## Sheet: rhl_R_2_1_U_genes
The results of GO enrichment analysis of genes specifically UP regulated in roots of rhl mutant in the onset of water stress (rhl_R_2_1_U)
GO-term	Description	Plaza ID	Gene name	FC ([rhl-2] vs [rhl-1]) ( UP - FC ([rhl-2] vs [rhl-1]) )	[Karat, 1](normalized)	[Karat, 2](normalized)	[Karat, 3](normalized)	[rhl, 1](normalized)	[rhl, 2](normalized)	[rhl, 3](normalized)	Description Plaza	Orthologous gene in A. thaliana	Orthologous gene function
GO:0005975	carbohydrate metabolic process	HV50783G00030	MLOC_65860	7.1682	-2.54023	-1.04273	2.06879	-2.41916	0.422169	2.56153	Calvin cycle protein CP12, Cp12 domain-containing protein 1	At2g47400	CP12-1 encodes a small peptide found in the chloroplast stroma. It belongs to the CP12 gene family thought to be involved in the formation of a supramolecular complex with glyceraldehyde-3-phosphate dehydrogenase (GAPDH) and phosphoribulokinase (PRK) embedded in the Calvin cycle. CP12-1 is coordinately regulated by light with the photosynthetic GAPDH and PRK.
GO:0005975	carbohydrate metabolic process	HV48291G00010	MLOC_64031	5.82288	-0.95601	0.899674	1.18648	-3.28623	-0.832454	0.85945	Cyanidin 3-O-glucoside 7-O-glucosyltransferase (acyl-glucose)	AT1G02850	beta glucosidase 11
GO:0005975	carbohydrate metabolic process	HV368687G00010	MLOC_51197	4.51331	0.329931	-0.0211215	-0.776719	-1.33732	0.83687	0.612333	glucosidase-like SFR2, chloroplastic	AT3G06510	Glycosyl hydrolase superfamily protein, Encodes a protein with beta-glucosidase activity, mutants show increased sensitivity to freezing
GO:0005975	carbohydrate metabolic process	HV1562545G00010	MLOC_12107	3.78036	1.05513	0.211181	-0.30163	-1.04448	0.865673	-1.116	Xylulose kinase	-	-
GO:0005975	carbohydrate metabolic process	HV49320G00010	MLOC_64793	3.48422	-1.33785	-0.0658565	3.53379	-1.61469	0.185736	2.89989	Sucrose synthase	AT4G02280	sucrose synthase 3, Encodes a protein with sucrose synthase activity (SUS3). It appears to be important for sucrose metabolism in developing seeds, especially during the late maturation phase, about 18 days after flowering.
GO:0005975	carbohydrate metabolic process	HV43187G00020	MLOC_58999	3.23282	-0.427306	-0.877015	2.05454	-0.928295	0.7645	3.27247	Phosphoribulokinase, chloroplastic, Phosphoribulokinase/uridine kinase	AT1G32060	phosphoribulokinase
GO:0005975	carbohydrate metabolic process	HV46656G00010	MLOC_62518	3.14291	-0.502602	-0.961054	1.53659	-1.79013	-0.138024	1.3294	Putative glucose-6-phosphate 1-epimerase	AT5G57330	Galactose mutarotase-like superfamily protein
GO:0005975	carbohydrate metabolic process	HV41327G00010	MLOC_56998	3.05142	-0.480626	1.29615	-0.198213	-0.769234	0.840246	-4.21811	fructofuranosidase, insoluble isoenzyme	AT3G52600	cell wall invertase 2

## Sheet: rhl_R_2_1_D
The results of GO enrichment analysis of genes specifically DOWN regulated in roots of rhl mutant in the onset of water stress (rhl_R_2_1_D)
GO-term	Log2-Enrichment	p-value	Subset ratio	Description (biological process)

## Sheet: K_L_2_1_U
The results of GO enrichment analysis of genes specifically UP regulated in leaves of Karat cultivar in the onset of water stress (K_L_2_1_U)
GO-term	Log2-Enrichment	p-value	Subset ratio	Description (biological process)
GO:0044267	0.92	0.000671	23.0769	cellular protein metabolic process

## Sheet: K_L_2_1_U_genes
The results of GO enrichment analysis of genes specifically UP regulated in leaves of Karat cultivar in the onset of water stress (K_L_2_1_U)
GO-term	Description	Plaza ID	Gene name	FC ([Karat-2] vs [Karat-1]) ( UP - FC ([Karat-2] vs [Karat-1]) )	[Karat, 1](normalized)	[Karat, 2](normalized)	[Karat, 3](normalized)	[rhl, 1](normalized)	[rhl, 2](normalized)	[rhl, 3](normalized)	Description Plaza	Orthologous gene in A. thaliana	Orthologous gene function
GO:0044267	cellular protein metabolic process	HV49305G00010	MLOC_64774	3.14297	-1.79316	-0.141032	1.87572	-1.34259	-0.332741	2.47132	40S ribosomal protein S16, 30S ribosomal protein S9	AT2G09990	Ribosomal protein S5 domain 2-like superfamily protein
GO:0044267	cellular protein metabolic process	HV171282G00010	MLOC_25773	4.00677	-2.7387	-0.736261	4.59641	-1.95084	-0.584883	3.62293	60 kDa jasmonate-induced protein, rRNA N-glycosidase	-	-
GO:0044267	cellular protein metabolic process	HV44320G00010	MLOC_60369	5.60435	-1.87076	0.615784	3.39953	-1.29154	-0.150822	4.76771	60S ribosomal protein L22 2, 60S ribosomal protein L22-2	-	-
GO:0044267	cellular protein metabolic process	HV99735G00010	MLOC_82073	3.71808	-1.63153	0.263033	0.160947	-1.17501	-0.0741507	0.310737	Abscisic acid-inducible protein kinase, Protein kinase 3	-	-
GO:0044267	cellular protein metabolic process	HV219255G00010	MLOC_31474	3.30227	-1.52096	0.20236	0.20714	-1.08155	0.0180909	0.412664	activated protein kinase, Mitogen-activated protein kinase	-	-
GO:0044267	cellular protein metabolic process	HV1560382G00010	MLOC_11098	4.15433	-1.47093	0.583375	0.017477	-0.754355	0.638438	0.13003	associated receptor kinase-like, Protein kinase family protein	-	-
GO:0044267	cellular protein metabolic process	HV60167G00010	MLOC_71608	4.38341	-2.18507	-0.05302	3.78933	-1.49133	-0.0433437	4.53602	BRASSINOSTEROID INSENSITIVE 1-associated receptor kinase 1	-	-
GO:0044267	cellular protein metabolic process	HV39593G00010	MLOC_55032	3.0511	-0.404972	1.20436	-1.26963	0.169097	1.54648	-0.812918	BRASSINOSTEROID INSENSITIVE 1-associated receptor kinase 1, Receptor kinase-like protein	-	-
GO:0044267	cellular protein metabolic process	HV1557887G00020	MLOC_9827	5.45015	-1.09138	1.33991	-0.0729813	0.0709329	1.47326	-0.649845	CBL-interacting	-	-
GO:0044267	cellular protein metabolic process	HV1562354G00010	MLOC_12021	6.6359	-0.536629	2.19366	-2.87045	0.406124	1.08949	-2.89959	CBL-interacting, CBL-interacting protein kinase 11	-	-
GO:0044267	cellular protein metabolic process	HV67303G00010	MLOC_75180	3.21432	-0.142113	1.54014	-0.0427024	-0.0647672	1.3356	-0.775258	Endoplasmin homolog, shock protein HSP 90	AT4G24190	encodes an ortholog of GRP94, an ER-resident HSP90-like protein and is involved in regulation of meristem size and organization. Single and double mutant analyses suggest that SHD may be required for the correct folding and/or complex formation of CLV proteins. Lines carrying recessive mutations in this locus exhibits expanded shoot meristems, disorganized root meristems, and defective pollen tub…
GO:0044267	cellular protein metabolic process	HV442174G00010	MLOC_60224	5.44781	-2.37112	0.0745587	2.13856	-1.52413	-0.896021	2.53507	inactive L-type lectin-domain containing receptor kinase III	-	-
GO:0044267	cellular protein metabolic process	HV442004G00010	MLOC_60137	3.80009	-0.643441	1.28259	-3.75457	0.801409	1.73578	-4.53972	inactive L-type lectin-domain containing receptor kinase III	-	-
GO:0044267	cellular protein metabolic process	HV2548662G00010	MLOC_37576	4.39348	-0.754177	1.38119	-1.68347	0.149115	1.63707	-1.14591	inactive L-type lectin-domain containing receptor kinase III.1	-	-
GO:0044267	cellular protein metabolic process	HV367370G00010	MLOC_50898	4.33957	-1.93145	0.186106	0.637072	-1.42747	-0.137989	1.10461	Probable elongation factor 1-gamma 2	AT1G57720	Translation elongation factor EF1B, gamma chain
GO:0044267	cellular protein metabolic process	HV139193G00010	MLOC_7419	3.18581	-1.50412	0.167544	2.07359	-0.311526	-0.537914	2.06558	protein DnaJ, Chaperone protein dnaj, putative	AT1G61770	J domain protein., Chaperone DnaJ-domain superfamily protein
GO:0044267	cellular protein metabolic process	HV37338G00010	MLOC_52176	3.67484	-1.80021	0.0774771	1.01579	-1.28046	-0.129932	0.222502	protein phosphatase 2C 53	AT1G17550	Protein Phosphatase 2C, homology to ABI2
GO:0044267	cellular protein metabolic process	HV141242G00010	MLOC_8131	3.59243	-1.8244	0.0205592	0.827485	-1.18553	-0.149104	1.22609	Protein phosphatase 2C, Protein phosphatase 2C	-	-
GO:0044267	cellular protein metabolic process	HV244146G00010	MLOC_34549	3.39318	-1.70543	0.0572075	2.28251	-1.54045	-0.0845934	1.97256	Putative cyclin-dependent kinase F-2, Cyclin dependent kinase	-	-
GO:0044267	cellular protein metabolic process	HV1559419G00010	MLOC_10591	4.25443	-1.83435	0.254619	-0.18961	-1.0817	0.176399	0.502343	Rab GDP dissociation inhibitor alpha, Rab gdp-dissociation inhibitor	AT3G06540	Encodes a cytoplasmic Rab escort protein that preferentially binds the GDP-bound form of Rab and stimulates geranylgeranylation of various Rab GTPases in Arabidopsis extracts in vitro., Rab escort protein
GO:0044267	cellular protein metabolic process	HV6086G00010	MLOC_72001	3.23002	-1.59514	0.096404	3.74318	-0.632923	0.00520873	4.99301	Receptor like protein kinase	-	-
GO:0044267	cellular protein metabolic process	HV160672G00010	MLOC_22427	3.1217	-1.42872	0.213609	0.316661	-1.21738	0.174546	-0.0664837	Receptor like protein kinase	-	-
GO:0044267	cellular protein metabolic process	HV65081G00010	MLOC_74060	3.27704	-1.46514	0.247255	0.966332	-1.192	-0.250226	1.32323	Receptor like protein kinase, Kinase, putative	AT5G40380	cysteine-rich RLK (RECEPTOR-like protein kinase) 42, Encodes a cysteine-rich receptor-like protein kinase.
GO:0044267	cellular protein metabolic process	HV75667G00010	MLOC_77442	4.98355	-0.754355	1.56282	-2.56656	0.307946	1.01386	-2.55215	Receptor like protein kinase, Protein kinase-3	-	-
GO:0044267	cellular protein metabolic process	HV244732G00010	MLOC_34836	3.25069	-1.60962	0.0911204	0.828279	-0.871663	-0.125815	0.898902	Receptor-like protein kinase HERK 1	-	-
GO:0044267	cellular protein metabolic process	HV38031G00010	MLOC_53068	3.34005	-1.66218	0.07769	1.17551	-1.56281	-0.0573142	0.549615	Receptor-like serine/threonine-protein kinase ALE2	-	-
GO:0044267	cellular protein metabolic process	HV61751G00010	MLOC_72488	3.57872	-1.7474	0.0920399	2.29902	-1.569	-0.365127	2.6512	shock protein HSP 90	-	-
GO:0044267	cellular protein metabolic process	HV136461G00010	MLOC_5618	6.62034	-2.47887	0.248037	6.28856	-2.50199	-0.943349	5.7878	shock protein HSP 90, Heat shock protein 90	AT5G52640	heat shock protein 90.1, Encodes a cytosolic heat shock protein AtHSP90.1. AtHSP90.1 interacts with disease resistance signaling components SGT1b and RAR1 and is required for RPS2-mediated resistance.
GO:0044267	cellular protein metabolic process	HV54360G00010	MLOC_68189	3.25517	-0.455839	1.24689	-2.2849	0.11355	0.966493	-2.39496	Transcription factor ASG4	AT5G52660	Homeodomain-like superfamily protein
GO:0044267	cellular protein metabolic process	HV244126G00010	MLOC_34537	3.32562	-1.57748	0.156142	2.73723	-1.19642	-0.302172	3.00162	Ubiquitin-activating enzyme E1 1, Ubiquitin activating enzyme 1	AT5G06460	Encodes a ubiquitin-activating enzyme (E1), involved in the first step in conjugating multiple ubiquitins to proteins targeted for degradation. Gene is expressed in most tissues examined., ubiquitin activating enzyme 2

[truncated: 20 more sheets: K_L_2_1_D, K_L_2_1_D_genes, rhl_L_2_1_U, rhl_L_2_1_U_genes, rhl_L_2_1_D, rhl_L_2_1_D_genes, K_R_3_1_U, K_R_3_1_U_genes, K_R_3_1_D, rhl_R_3_1_U, rhl_R_3_1_U_genes, rhl_R_3_1_D, rhl_R_3_1_D_genes, K_L_3_1_U, K_L_3_1_U_genes, K_L_3_1_D, rhl_L_3_1_U, rhl_L_3_1_U_genes, rhl_L_3_1_D, rhl_L_3_1_D_genes]
